# Supplementary material for: Forsythiaside A Alleviates LPS-Induced Mastitis by Inhibiting Ferroptosis and Oxidative Stress
Source: Animals (Basel). 2026 Jun 5;16(11):1750. doi: 10.3390/ani16111750 (PMC13255609; doi:10.3390/ani16111750)
Supplement: Supplementary file 1 [file animals-16-01750-s001.zip]

Archive with 1 entries (1 files):
- animals-4321112-supplementary.pdf
